# Supplementary material for: Diversity of Endolysin Domain Architectures in Bacteriophages Infecting Bacilli
Source: Biomolecules. 2024 Dec 11;14(12):1586. doi: 10.3390/biom14121586 (PMC11674121; doi:10.3390/biom14121586)
Supplement: Supplementary file 1 [file biomolecules-14-01586-s001.zip]

Archive with 1 entries (1 files):
- biomolecules-3335695-supplementary.pdf
